# Supplementary material for: Associations between COVID-19 mobility restrictions and economic, mental health, and suicide-related concerns in the US using cellular phone GPS and Google search volume data
Source: PLoS One. 2021 Dec 22;16(12):e0260931. doi: 10.1371/journal.pone.0260931 (PMC8694413; doi:10.1371/journal.pone.0260931)
Supplement: S1 Dataset — (CSV) [file pone.0260931.s009.csv]

date	time_at_home_mins	prop_devices_completely_at_home	region	time_at_home_mins_q1	time_at_home_mins_q3
2019-01-06	844	0.4387	NYC DMA	NA	NA
2019-01-07	654	0.3823	NYC DMA	NA	NA
2019-01-08	678	0.3673	NYC DMA	NA	NA
2019-01-09	664	0.3482	NYC DMA	NA	NA
2019-01-10	660	0.3392	NYC DMA	NA	NA
2019-01-11	616	0.3415	NYC DMA	NA	NA
2019-01-12	758	0.4026	NYC DMA	NA	NA
2019-01-13	850	0.4462	NYC DMA	NA	NA
2019-01-14	669	0.3523	NYC DMA	NA	NA
2019-01-15	654	0.3503	NYC DMA	NA	NA
2019-01-16	645	0.3442	NYC DMA	NA	NA
2019-01-17	647	0.3454	NYC DMA	NA	NA
2019-01-18	610	0.358	NYC DMA	NA	NA
2019-01-19	753	0.4197	NYC DMA	NA	NA
2019-01-20	885	0.4978	NYC DMA	NA	NA
2019-01-21	815	0.464	NYC DMA	NA	NA
2019-01-22	683	0.3605	NYC DMA	NA	NA
2019-01-23	668	0.3477	NYC DMA	NA	NA
2019-01-24	669	0.3586	NYC DMA	NA	NA
2019-01-25	621	0.3415	NYC DMA	NA	NA
2019-01-26	742	0.3909	NYC DMA	NA	NA
2019-01-27	835	0.4263	NYC DMA	NA	NA
2019-01-28	644	0.3415	NYC DMA	NA	NA
2019-01-29	657	0.3558	NYC DMA	NA	NA
2019-01-30	681	0.3583	NYC DMA	NA	NA
2019-01-31	665	0.3474	NYC DMA	NA	NA
2019-02-01	598	0.3496	NYC DMA	NA	NA
2019-02-02	751	0.402	NYC DMA	NA	NA
2019-02-03	814	0.4197	NYC DMA	NA	NA
2019-02-04	652	0.3464	NYC DMA	NA	NA
2019-02-05	657	0.3464	NYC DMA	NA	NA
2019-02-06	667	0.338	NYC DMA	NA	NA
2019-02-07	652	0.3322	NYC DMA	NA	NA
2019-02-08	616	0.3338	NYC DMA	NA	NA
2019-02-09	730	0.3931	NYC DMA	NA	NA
2019-02-10	806	0.4227	NYC DMA	NA	NA
2019-02-11	654	0.3569	NYC DMA	NA	NA
2019-02-12	757	0.4492	NYC DMA	NA	NA
2019-02-13	674	0.3491	NYC DMA	NA	NA
2019-02-14	654	0.3264	NYC DMA	NA	NA
2019-02-15	630	0.3289	NYC DMA	NA	NA
2019-02-16	731	0.3804	NYC DMA	NA	NA
2019-02-17	775	0.4163	NYC DMA	NA	NA
2019-02-18	745	0.4176	NYC DMA	NA	NA
2019-02-19	673	0.3569	NYC DMA	NA	NA
2019-02-20	717	0.3796	NYC DMA	NA	NA
2019-02-21	664	0.3397	NYC DMA	NA	NA
2019-02-22	641	0.3302	NYC DMA	NA	NA
2019-02-23	729	0.369	NYC DMA	NA	NA
2019-02-24	826	0.4299	NYC DMA	NA	NA
2019-02-25	687	0.3285	NYC DMA	NA	NA
2019-02-26	669	0.3271	NYC DMA	NA	NA
2019-02-27	669	0.3212	NYC DMA	NA	NA
2019-02-28	668	0.3033	NYC DMA	NA	NA
2019-03-01	620	0.3291	NYC DMA	NA	NA
2019-03-02	759	0.4034	NYC DMA	NA	NA
2019-03-03	808	0.4279	NYC DMA	NA	NA
2019-03-04	747	0.4072	NYC DMA	NA	NA
2019-03-05	653	0.3281	NYC DMA	NA	NA
2019-03-06	659	0.3184	NYC DMA	NA	NA
2019-03-07	649	0.3219	NYC DMA	NA	NA
2019-03-08	605	0.3153	NYC DMA	NA	NA
2019-03-09	713	0.3518	NYC DMA	NA	NA
2019-03-10	791	0.4228	NYC DMA	NA	NA
2019-03-11	657.5	0.329	NYC DMA	NA	NA
2019-03-12	627	0.3255	NYC DMA	NA	NA
2019-03-13	604	0.3252	NYC DMA	NA	NA
2019-03-14	571	0.3076	NYC DMA	NA	NA
2019-03-15	610	0.3043	NYC DMA	NA	NA
2019-03-16	724	0.3494	NYC DMA	NA	NA
2019-03-17	793	0.3942	NYC DMA	NA	NA
2019-03-18	662	0.32	NYC DMA	NA	NA
2019-03-19	651	0.3103	NYC DMA	NA	NA
2019-03-20	563	0.3002	NYC DMA	NA	NA
2019-03-21	528	0.3149	NYC DMA	NA	NA
2019-03-22	607	0.3047	NYC DMA	NA	NA
2019-03-23	723	0.3444	NYC DMA	NA	NA
2019-03-24	804	0.3727	NYC DMA	NA	NA
2019-03-25	670	0.3087	NYC DMA	NA	NA
2019-03-26	649	0.2979	NYC DMA	NA	NA
2019-03-27	655	0.2865	NYC DMA	NA	NA
2019-03-28	636	0.2813	NYC DMA	NA	NA
2019-03-29	596	0.2829	NYC DMA	NA	NA
2019-03-30	705	0.3215	NYC DMA	NA	NA
2019-03-31	804	0.3825	NYC DMA	NA	NA
2019-04-01	650	0.3155	NYC DMA	NA	NA
2019-04-02	649	0.3075	NYC DMA	NA	NA
2019-04-03	624	0.3147	NYC DMA	NA	NA
2019-04-04	635	0.304	NYC DMA	NA	NA
2019-04-05	609	0.3079	NYC DMA	NA	NA
2019-04-06	695.5	0.34	NYC DMA	NA	NA
2019-04-07	779	0.3768	NYC DMA	NA	NA
2019-04-08	639	0.3159	NYC DMA	NA	NA
2019-04-09	637	0.3143	NYC DMA	NA	NA
2019-04-10	636	0.3043	NYC DMA	NA	NA
2019-04-11	638	0.31	NYC DMA	NA	NA
2019-04-12	605	0.3055	NYC DMA	NA	NA
2019-04-13	702	0.3469	NYC DMA	NA	NA
2019-04-14	767	0.395	NYC DMA	NA	NA
2019-04-15	646	0.3329	NYC DMA	NA	NA
2019-04-16	647	0.2957	NYC DMA	NA	NA
2019-04-17	644	0.2984	NYC DMA	NA	NA
2019-04-18	630	0.3061	NYC DMA	NA	NA
2019-04-19	664	0.3173	NYC DMA	NA	NA
2019-04-20	725	0.3526	NYC DMA	NA	NA
2019-04-21	746	0.3723	NYC DMA	NA	NA
2019-04-22	618	0.3292	NYC DMA	NA	NA
2019-04-23	610	0.3001	NYC DMA	NA	NA
2019-04-24	608	0.3025	NYC DMA	NA	NA
2019-04-25	594	0.3048	NYC DMA	NA	NA
2019-04-26	579	0.3176	NYC DMA	NA	NA
2019-04-27	651	0.3272	NYC DMA	NA	NA
2019-04-28	728	0.3597	NYC DMA	NA	NA
2019-04-29	626	0.2912	NYC DMA	NA	NA
2019-04-30	613	0.2883	NYC DMA	NA	NA
2019-05-01	607	0.2941	NYC DMA	NA	NA
2019-05-02	616	0.2849	NYC DMA	NA	NA
2019-05-03	573	0.2864	NYC DMA	NA	NA
2019-05-04	684	0.348	NYC DMA	NA	NA
2019-05-05	793	0.4096	NYC DMA	NA	NA
2019-05-06	637	0.3014	NYC DMA	NA	NA
2019-05-07	629	0.3001	NYC DMA	NA	NA
2019-05-08	619	0.2875	NYC DMA	NA	NA
2019-05-09	608	0.2944	NYC DMA	NA	NA
2019-05-10	556	0.287	NYC DMA	NA	NA
2019-05-11	653	0.3356	NYC DMA	NA	NA
2019-05-12	768	0.4032	NYC DMA	NA	NA
2019-05-13	637	0.3274	NYC DMA	NA	NA
2019-05-14	626	0.3101	NYC DMA	NA	NA
2019-05-15	625	0.2987	NYC DMA	NA	NA
2019-05-16	626	0.2986	NYC DMA	NA	NA
2019-05-17	584	0.2865	NYC DMA	NA	NA
2019-05-18	686	0.3191	NYC DMA	NA	NA
2019-05-19	729	0.3597	NYC DMA	NA	NA
2019-05-20	635	0.2946	NYC DMA	NA	NA
2019-05-21	647	0.2779	NYC DMA	NA	NA
2019-05-22	634	0.2732	NYC DMA	NA	NA
2019-05-23	614	0.2897	NYC DMA	NA	NA
2019-05-24	601	0.2813	NYC DMA	NA	NA
2019-05-25	650	0.3154	NYC DMA	NA	NA
2019-05-26	654	0.3259	NYC DMA	NA	NA
2019-05-27	743	0.3639	NYC DMA	NA	NA
2019-05-28	639	0.3297	NYC DMA	NA	NA
2019-05-29	663	0.3049	NYC DMA	NA	NA
2019-05-30	632	0.2939	NYC DMA	NA	NA
2019-05-31	590	0.2708	NYC DMA	NA	NA
2019-06-01	682	0.3314	NYC DMA	NA	NA
2019-06-02	710	0.3782	NYC DMA	NA	NA
2019-06-03	651	0.3027	NYC DMA	NA	NA
2019-06-04	639	0.2965	NYC DMA	NA	NA
2019-06-05	627	0.3013	NYC DMA	NA	NA
2019-06-06	632	0.2962	NYC DMA	NA	NA
2019-06-07	597	0.268	NYC DMA	NA	NA
2019-06-08	691	0.308	NYC DMA	NA	NA
2019-06-09	772	0.3478	NYC DMA	NA	NA
2019-06-10	652	0.3179	NYC DMA	NA	NA
2019-06-11	641	0.3041	NYC DMA	NA	NA
2019-06-12	638	0.288	NYC DMA	NA	NA
2019-06-13	630	0.309	NYC DMA	NA	NA
2019-06-14	605	0.2725	NYC DMA	NA	NA
2019-06-15	692	0.3012	NYC DMA	NA	NA
2019-06-16	758	0.3651	NYC DMA	NA	NA
2019-06-17	660	0.2937	NYC DMA	NA	NA
2019-06-18	664	0.317	NYC DMA	NA	NA
2019-06-19	657	0.3077	NYC DMA	NA	NA
2019-06-20	620	0.3045	NYC DMA	NA	NA
2019-06-21	613	0.2984	NYC DMA	NA	NA
2019-06-22	695	0.3067	NYC DMA	NA	NA
2019-06-23	750	0.3324	NYC DMA	NA	NA
2019-06-24	672.5	0.3013	NYC DMA	NA	NA
2019-06-25	669	0.317	NYC DMA	NA	NA
2019-06-26	663	0.2869	NYC DMA	NA	NA
2019-06-27	652.5	0.2971	NYC DMA	NA	NA
2019-06-28	620	0.2884	NYC DMA	NA	NA
2019-06-29	656	0.3316	NYC DMA	NA	NA
2019-06-30	695	0.3447	NYC DMA	NA	NA
2019-07-01	647	0.3154	NYC DMA	NA	NA
2019-07-02	652	0.2979	NYC DMA	NA	NA
2019-07-03	624	0.2975	NYC DMA	NA	NA
2019-07-04	709	0.3419	NYC DMA	NA	NA
2019-07-05	609	0.3171	NYC DMA	NA	NA
2019-07-06	627	0.3442	NYC DMA	NA	NA
2019-07-07	741	0.3519	NYC DMA	NA	NA
2019-07-08	666	0.3031	NYC DMA	NA	NA
2019-07-09	679	0.2855	NYC DMA	NA	NA
2019-07-10	670	0.2887	NYC DMA	NA	NA
2019-07-11	668	0.3055	NYC DMA	NA	NA
2019-07-12	636	0.2808	NYC DMA	NA	NA
2019-07-13	696	0.3004	NYC DMA	NA	NA
2019-07-14	753	0.337	NYC DMA	NA	NA
2019-07-15	681	0.2877	NYC DMA	NA	NA
2019-07-16	665	0.2891	NYC DMA	NA	NA
2019-07-17	654	0.3177	NYC DMA	NA	NA
2019-07-18	665	0.3249	NYC DMA	NA	NA
2019-07-19	641	0.2907	NYC DMA	NA	NA
2019-07-20	701	0.3308	NYC DMA	NA	NA
2019-07-21	738	0.3736	NYC DMA	NA	NA
2019-07-22	674	0.3306	NYC DMA	NA	NA
2019-07-23	668	0.3203	NYC DMA	NA	NA
2019-07-24	667	0.2788	NYC DMA	NA	NA
2019-07-25	668	0.2727	NYC DMA	NA	NA
2019-07-26	648	0.2704	NYC DMA	NA	NA
2019-07-27	692	0.298	NYC DMA	NA	NA
2019-07-28	762	0.3266	NYC DMA	NA	NA
2019-07-29	679	0.2906	NYC DMA	NA	NA
2019-07-30	674	0.2885	NYC DMA	NA	NA
2019-07-31	674	0.2911	NYC DMA	NA	NA
2019-08-01	657	0.2904	NYC DMA	NA	NA
2019-08-02	641	0.2825	NYC DMA	NA	NA
2019-08-03	684	0.3181	NYC DMA	NA	NA
2019-08-04	756	0.3387	NYC DMA	NA	NA
2019-08-05	672	0.2994	NYC DMA	NA	NA
2019-08-06	675	0.3159	NYC DMA	NA	NA
2019-08-07	669	0.322	NYC DMA	NA	NA
2019-08-08	663	0.3204	NYC DMA	NA	NA
2019-08-09	627	0.2903	NYC DMA	NA	NA
2019-08-10	686	0.3106	NYC DMA	NA	NA
2019-08-11	740	0.3299	NYC DMA	NA	NA
2019-08-12	665	0.3049	NYC DMA	NA	NA
2019-08-13	669	0.3222	NYC DMA	NA	NA
2019-08-14	651	0.315	NYC DMA	NA	NA
2019-08-15	653	0.2945	NYC DMA	NA	NA
2019-08-16	623	0.2973	NYC DMA	NA	NA
2019-08-17	662	0.314	NYC DMA	NA	NA
2019-08-18	725	0.3522	NYC DMA	NA	NA
2019-08-19	661	0.3181	NYC DMA	NA	NA
2019-08-20	657	0.3099	NYC DMA	NA	NA
2019-08-21	663	0.3198	NYC DMA	NA	NA
2019-08-22	658	0.3141	NYC DMA	NA	NA
2019-08-23	636	0.3157	NYC DMA	NA	NA
2019-08-24	682	0.3227	NYC DMA	NA	NA
2019-08-25	753	0.346	NYC DMA	NA	NA
2019-08-26	681	0.3064	NYC DMA	NA	NA
2019-08-27	681	0.3128	NYC DMA	NA	NA
2019-08-28	687	0.314	NYC DMA	NA	NA
2019-08-29	660	0.2895	NYC DMA	NA	NA
2019-08-30	648	0.273	NYC DMA	NA	NA
2019-08-31	696	0.286	NYC DMA	NA	NA
2019-09-01	716	0.3317	NYC DMA	NA	NA
2019-09-02	733	0.3905	NYC DMA	NA	NA
2019-09-03	659	0.306	NYC DMA	NA	NA
2019-09-04	648	0.2963	NYC DMA	NA	NA
2019-09-05	654	0.2867	NYC DMA	NA	NA
2019-09-06	611	0.2926	NYC DMA	NA	NA
2019-09-07	720	0.3255	NYC DMA	NA	NA
2019-09-08	797	0.3602	NYC DMA	NA	NA
2019-09-09	667	0.2879	NYC DMA	NA	NA
2019-09-10	658	0.2918	NYC DMA	NA	NA
2019-09-11	652	0.289	NYC DMA	NA	NA
2019-09-12	652	0.2883	NYC DMA	NA	NA
2019-09-13	609	0.2803	NYC DMA	NA	NA
2019-09-14	726	0.3302	NYC DMA	NA	NA
2019-09-15	791	0.3564	NYC DMA	NA	NA
2019-09-16	670	0.2928	NYC DMA	NA	NA
2019-09-17	668	0.2881	NYC DMA	NA	NA
2019-09-18	670	0.2825	NYC DMA	NA	NA
2019-09-19	656	0.2869	NYC DMA	NA	NA
2019-09-20	619	0.2763	NYC DMA	NA	NA
2019-09-21	732	0.3206	NYC DMA	NA	NA
2019-09-22	798	0.3493	NYC DMA	NA	NA
2019-09-23	685	0.2976	NYC DMA	NA	NA
2019-09-24	671	0.2843	NYC DMA	NA	NA
2019-09-25	681	0.277	NYC DMA	NA	NA
2019-09-26	671	0.2835	NYC DMA	NA	NA
2019-09-27	634	0.2698	NYC DMA	NA	NA
2019-09-28	737	0.3139	NYC DMA	NA	NA
2019-09-29	790	0.33	NYC DMA	NA	NA
2019-09-30	718	0.2952	NYC DMA	NA	NA
2019-10-01	681	0.3091	NYC DMA	NA	NA
2019-10-02	660	0.2876	NYC DMA	NA	NA
2019-10-03	684	0.2732	NYC DMA	NA	NA
2019-10-04	611	0.2653	NYC DMA	NA	NA
2019-10-05	640	0.3101	NYC DMA	NA	NA
2019-10-06	602	0.3472	NYC DMA	NA	NA
2019-10-07	502	0.2861	NYC DMA	NA	NA
2019-10-08	661	0.2626	NYC DMA	NA	NA
2019-10-09	748	0.3116	NYC DMA	NA	NA
2019-10-10	664	0.2613	NYC DMA	NA	NA
2019-10-11	644	0.2456	NYC DMA	NA	NA
2019-10-12	753	0.2835	NYC DMA	NA	NA
2019-10-13	804	0.3116	NYC DMA	NA	NA
2019-10-14	763	0.311	NYC DMA	NA	NA
2019-10-15	676	0.2649	NYC DMA	NA	NA
2019-10-16	722	0.2652	NYC DMA	NA	NA
2019-10-17	686	0.2697	NYC DMA	NA	NA
2019-10-18	639	0.251	NYC DMA	NA	NA
2019-10-19	760	0.2894	NYC DMA	NA	NA
2019-10-20	864	0.3449	NYC DMA	NA	NA
2019-10-21	715	0.2654	NYC DMA	NA	NA
2019-10-22	717	0.2649	NYC DMA	NA	NA
2019-10-23	702	0.2532	NYC DMA	NA	NA
2019-10-24	695	0.2457	NYC DMA	NA	NA
2019-10-25	656	0.2328	NYC DMA	NA	NA
2019-10-26	764	0.283	NYC DMA	NA	NA
2019-10-27	911	0.3703	NYC DMA	NA	NA
2019-10-28	722	0.2501	NYC DMA	NA	NA
2019-10-29	725	0.2393	NYC DMA	NA	NA
2019-10-30	722	0.2349	NYC DMA	NA	NA
2019-10-31	716	0.2301	NYC DMA	NA	NA
2019-11-01	679	0.234	NYC DMA	NA	NA
2019-11-02	809	0.2802	NYC DMA	NA	NA
2019-11-03	853	0.3366	NYC DMA	NA	NA
2019-11-04	702	0.2533	NYC DMA	NA	NA
2019-11-05	749	0.2741	NYC DMA	NA	NA
2019-11-06	719	0.2361	NYC DMA	NA	NA
2019-11-07	722	0.2488	NYC DMA	NA	NA
2019-11-08	696	0.2425	NYC DMA	NA	NA
2019-11-09	769	0.307	NYC DMA	NA	NA
2019-11-10	831	0.344	NYC DMA	NA	NA
2019-11-11	722	0.3069	NYC DMA	NA	NA
2019-11-12	726	0.2795	NYC DMA	NA	NA
2019-11-13	713	0.2604	NYC DMA	NA	NA
2019-11-14	706	0.2532	NYC DMA	NA	NA
2019-11-15	666	0.2528	NYC DMA	NA	NA
2019-11-16	799	0.3063	NYC DMA	NA	NA
2019-11-17	892	0.3583	NYC DMA	NA	NA
2019-11-18	720	0.264	NYC DMA	NA	NA
2019-11-19	723	0.2664	NYC DMA	NA	NA
2019-11-20	719	0.2482	NYC DMA	NA	NA
2019-11-21	722	0.2292	NYC DMA	NA	NA
2019-11-22	697	0.2315	NYC DMA	NA	NA
2019-11-23	806	0.3061	NYC DMA	NA	NA
2019-11-24	904	0.3696	NYC DMA	NA	NA
2019-11-25	711	0.2609	NYC DMA	NA	NA
2019-11-26	704	0.2501	NYC DMA	NA	NA
2019-11-27	710	0.2536	NYC DMA	NA	NA
2019-11-28	845	0.337	NYC DMA	NA	NA
2019-11-29	761	0.2954	NYC DMA	NA	NA
2019-11-30	795	0.2928	NYC DMA	NA	NA
2019-12-01	914	0.4159	NYC DMA	NA	NA
2019-12-02	767	0.343	NYC DMA	NA	NA
2019-12-03	719	0.2745	NYC DMA	NA	NA
2019-12-04	703	0.2573	NYC DMA	NA	NA
2019-12-05	694	0.2601	NYC DMA	NA	NA
2019-12-06	665	0.2517	NYC DMA	NA	NA
2019-12-07	800	0.3048	NYC DMA	NA	NA
2019-12-08	885	0.3489	NYC DMA	NA	NA
2019-12-09	723	0.2742	NYC DMA	NA	NA
2019-12-10	709	0.2589	NYC DMA	NA	NA
2019-12-11	720	0.2674	NYC DMA	NA	NA
2019-12-12	686	0.2612	NYC DMA	NA	NA
2019-12-13	660	0.2567	NYC DMA	NA	NA
2019-12-14	794	0.3087	NYC DMA	NA	NA
2019-12-15	865	0.3486	NYC DMA	NA	NA
2019-12-16	700	0.2708	NYC DMA	NA	NA
2019-12-17	725	0.2973	NYC DMA	NA	NA
2019-12-18	682	0.2638	NYC DMA	NA	NA
2019-12-19	690	0.2538	NYC DMA	NA	NA
2019-12-20	663	0.247	NYC DMA	NA	NA
2019-12-21	767	0.2969	NYC DMA	NA	NA
2019-12-22	827	0.3202	NYC DMA	NA	NA
2019-12-23	712	0.2787	NYC DMA	NA	NA
2019-12-24	745	0.2809	NYC DMA	NA	NA
2019-12-25	856	0.3699	NYC DMA	NA	NA
2019-12-26	761	0.3024	NYC DMA	NA	NA
2019-12-27	717	0.2685	NYC DMA	NA	NA
2019-12-28	765	0.2938	NYC DMA	NA	NA
2019-12-29	819	0.3283	NYC DMA	NA	NA
2019-12-30	753	0.2962	NYC DMA	NA	NA
2019-12-31	746	0.2555	NYC DMA	NA	NA
2020-01-01	894	0.3302	NYC DMA	670	1056
2020-01-02	739	0.2494	NYC DMA	624.25	807
2020-01-03	710	0.2467	NYC DMA	590	786
2020-01-04	851	0.3013	NYC DMA	690	962
2020-01-05	932	0.3391	NYC DMA	756	1059
2020-01-06	726	0.2314	NYC DMA	624	785
2020-01-07	723	0.2301	NYC DMA	628	781
2020-01-08	723	0.2345	NYC DMA	628	783
2020-01-09	715	0.2152	NYC DMA	617	774
2020-01-10	676	0.2063	NYC DMA	572	743
2020-01-11	811	0.2595	NYC DMA	664	910
2020-01-12	907	0.2911	NYC DMA	729	1027
2020-01-13	722	0.2208	NYC DMA	617	784
2020-01-14	730	0.2054	NYC DMA	641	786
2020-01-15	721	0.1981	NYC DMA	635	779
2020-01-16	722	0.1945	NYC DMA	628	779
2020-01-17	674	0.2052	NYC DMA	566	744
2020-01-18	865	0.3059	NYC DMA	708	983
2020-01-19	886	0.2991	NYC DMA	712	1000
2020-01-20	832	0.2764	NYC DMA	698	942
2020-01-21	731	0.2074	NYC DMA	629	792
2020-01-22	719	0.1911	NYC DMA	606	782
2020-01-23	721	0.1987	NYC DMA	620	781
2020-01-24	692	0.19	NYC DMA	586	760
2020-01-25	844	0.2784	NYC DMA	702	945
2020-01-26	915	0.2795	NYC DMA	743	1027
2020-01-27	740	0.2055	NYC DMA	646	799
2020-01-28	728	0.2014	NYC DMA	638	783
2020-01-29	722	0.1919	NYC DMA	631	780
2020-01-30	721	0.185	NYC DMA	631	775
2020-01-31	684	0.1715	NYC DMA	585	750
2020-02-01	812	0.2814	NYC DMA	685	908
2020-02-02	884	0.3235	NYC DMA	735	988
2020-02-03	685	0.2367	NYC DMA	564	756
2020-02-04	705	0.2232	NYC DMA	609	763
2020-02-05	725	0.2216	NYC DMA	635	780
2020-02-06	716	0.2259	NYC DMA	626	772
2020-02-07	651	0.2203	NYC DMA	538	723
2020-02-08	764	0.2633	NYC DMA	617	866
2020-02-09	862	0.3033	NYC DMA	688	987
2020-02-10	696	0.2279	NYC DMA	577	762
2020-02-11	721	0.2195	NYC DMA	631	776
2020-02-12	709	0.2109	NYC DMA	611	766
2020-02-13	655	0.2252	NYC DMA	528	728
2020-02-14	613	0.1982	NYC DMA	482	701
2020-02-15	720	0.258	NYC DMA	528	846
2020-02-16	768	0.2683	NYC DMA	546	905
2020-02-17	743	0.2521	NYC DMA	548	859
2020-02-18	718	0.2171	NYC DMA	574	793
2020-02-19	671	0.2289	NYC DMA	498.25	755
2020-02-20	659	0.2161	NYC DMA	500	744
2020-02-21	642	0.2109	NYC DMA	491	736
2020-02-22	735	0.2477	NYC DMA	546	852
2020-02-23	827	0.2747	NYC DMA	626	963
2020-02-24	673	0.2047	NYC DMA	518	747
2020-02-25	583	0.4048	NYC DMA	359	736
2020-02-26	626	0.202	NYC DMA	490	702
2020-02-27	653	0.2016	NYC DMA	518	724
2020-02-28	626	0.1931	NYC DMA	505	705
2020-02-29	756	0.2432	NYC DMA	593	870
2020-03-01	855	0.3239	NYC DMA	668	985
2020-03-02	680	0.2364	NYC DMA	539	751
2020-03-03	675	0.2054	NYC DMA	515	747
2020-03-04	688	0.2059	NYC DMA	549	755
2020-03-05	662	0.1911	NYC DMA	506	736
2020-03-06	632	0.1897	NYC DMA	484	717
2020-03-07	742	0.2437	NYC DMA	555	859
2020-03-08	827	0.2686	NYC DMA	613.25	960
2020-03-09	678	0.2008	NYC DMA	526	753
2020-03-10	709	0.2178	NYC DMA	591	775
2020-03-11	721	0.2199	NYC DMA	609	784
2020-03-12	716	0.2416	NYC DMA	585	791
2020-03-13	700	0.2409	NYC DMA	549	799
2020-03-14	873	0.3149	NYC DMA	675.5	1016
2020-03-15	944	0.3569	NYC DMA	706	1115
2020-03-16	833	0.3567	NYC DMA	659	988
2020-03-17	873	0.3908	NYC DMA	713	1063
2020-03-18	886	0.3878	NYC DMA	718	1089
2020-03-19	884	0.4209	NYC DMA	691	1058
2020-03-20	702	0.4083	NYC DMA	483	845
2020-03-21	661	0.4642	NYC DMA	407.5	844
2020-03-22	799	0.4894	NYC DMA	590	980
2020-03-23	964	0.5146	NYC DMA	738	1240
2020-03-24	997	0.466	NYC DMA	748	1255
2020-03-25	1024	0.4705	NYC DMA	764	1295
2020-03-26	1065	0.4627	NYC DMA	796	1290
2020-03-27	1084	0.4535	NYC DMA	816	1285
2020-03-28	1241	0.5307	NYC DMA	925	1384
2020-03-29	1283	0.5509	NYC DMA	936	1409
2020-03-30	1049	0.499	NYC DMA	776	1281
2020-03-31	1088	0.5014	NYC DMA	794	1321
2020-04-01	1097	0.5317	NYC DMA	846	1300
2020-04-02	1118	0.5423	NYC DMA	861	1318
2020-04-03	1117	0.5476	NYC DMA	863	1302
2020-04-04	1143	0.5249	NYC DMA	870	1296
2020-04-05	1217	0.5478	NYC DMA	943	1351
2020-04-06	1104	0.5188	NYC DMA	854	1295
2020-04-07	1130	0.5241	NYC DMA	862	1315
2020-04-08	1146	0.5264	NYC DMA	872	1331
2020-04-09	1160	0.5478	NYC DMA	880	1348
2020-04-10	1159	0.5253	NYC DMA	885	1326
2020-04-11	1175	0.5174	NYC DMA	897	1313
2020-04-12	1261	0.5686	NYC DMA	1009	1378
2020-04-13	1183	0.5845	NYC DMA	899	1389
2020-04-14	1165	0.5141	NYC DMA	906	1325
2020-04-15	1172	0.5183	NYC DMA	916	1331
2020-04-16	1129	0.5255	NYC DMA	876	1311
2020-04-17	1138	0.5079	NYC DMA	881	1307
2020-04-18	1205	0.5367	NYC DMA	954	1349
2020-04-19	1220	0.5219	NYC DMA	994	1335
2020-04-20	1119	0.5191	NYC DMA	850	1314
2020-04-21	1093	0.531	NYC DMA	833	1317
2020-04-22	1084	0.4958	NYC DMA	825	1289
2020-04-23	1014	0.502	NYC DMA	796	1239
2020-04-24	1040	0.5134	NYC DMA	776	1271
2020-04-25	1098	0.4621	NYC DMA	855.5	1236
2020-04-26	1254	0.5633	NYC DMA	965	1385
2020-04-27	1091	0.5059	NYC DMA	837	1300
2020-04-28	995	0.4524	NYC DMA	778	1194
2020-04-29	988	0.494	NYC DMA	770	1187
2020-04-30	913	0.4876	NYC DMA	695	1141
2020-05-01	979	0.504	NYC DMA	795	1156
2020-05-02	1016	0.4459	NYC DMA	819	1158
2020-05-03	1135	0.4925	NYC DMA	924	1252
2020-05-04	1044	0.5032	NYC DMA	830	1233
2020-05-05	1038	0.4914	NYC DMA	830	1221
2020-05-06	1041	0.5172	NYC DMA	828	1251
2020-05-07	983	0.472	NYC DMA	790	1169
2020-05-08	1005	0.5001	NYC DMA	817	1195
2020-05-09	1072	0.4844	NYC DMA	847	1216
2020-05-10	1091	0.4629	NYC DMA	886	1209
2020-05-11	1033	0.5175	NYC DMA	823	1238
2020-05-12	1002	0.4734	NYC DMA	803	1197
2020-05-13	987	0.462	NYC DMA	791	1182
2020-05-14	982	0.455	NYC DMA	787	1181
2020-05-15	931	0.4283	NYC DMA	744	1111
2020-05-16	975	0.4128	NYC DMA	770	1130
2020-05-17	1050	0.4679	NYC DMA	827	1195
2020-05-18	935	0.4638	NYC DMA	754	1147
2020-05-19	953	0.4693	NYC DMA	775	1158
2020-05-20	932	0.4486	NYC DMA	758	1117
2020-05-21	907	0.4364	NYC DMA	729.75	1099
2020-05-22	879	0.4148	NYC DMA	692	1051
2020-05-23	975	0.4755	NYC DMA	753	1157
2020-05-24	918	0.4193	NYC DMA	717.5	1065
2020-05-25	943.5	0.4362	NYC DMA	730	1100
2020-05-26	861	0.423	NYC DMA	679	1035
2020-05-27	888	0.4138	NYC DMA	718	1070
2020-05-28	905	0.4441	NYC DMA	724	1095
2020-05-29	867	0.4008	NYC DMA	684	1039
2020-05-30	884	0.3806	NYC DMA	677	1036
2020-05-31	922	0.4226	NYC DMA	683	1086
2020-06-01	864	0.4212	NYC DMA	676	1049
2020-06-02	899	0.4343	NYC DMA	715	1092
2020-06-03	897	0.4292	NYC DMA	723	1095
2020-06-04	867	0.3983	NYC DMA	695	1038
2020-06-05	864	0.4098	NYC DMA	677	1036
2020-06-06	874	0.3853	NYC DMA	672	1024
2020-06-07	919	0.4026	NYC DMA	711	1054.75
2020-06-08	844	0.3929	NYC DMA	666	1006
2020-06-09	842	0.3899	NYC DMA	674	996
2020-06-10	861.5	0.4036	NYC DMA	703	1016
2020-06-11	870	0.4335	NYC DMA	710	1045
2020-06-12	819	0.3778	NYC DMA	645	952
2020-06-13	849	0.3666	NYC DMA	674	975
2020-06-14	921	0.3977	NYC DMA	719	1060
2020-06-15	878	0.4015	NYC DMA	731	1032
2020-06-16	881	0.3897	NYC DMA	743	1029
2020-06-17	876	0.3828	NYC DMA	739	1015
2020-06-18	865	0.3682	NYC DMA	721	1007
2020-06-19	840	0.3486	NYC DMA	691	965
2020-06-20	855	0.3429	NYC DMA	686	980
2020-06-21	906	0.3658	NYC DMA	724	1032
2020-06-22	829	0.3595	NYC DMA	677	955
2020-06-23	853	0.3532	NYC DMA	710	981
2020-06-24	841	0.3539	NYC DMA	701	968
2020-06-25	831	0.35	NYC DMA	692	957
2020-06-26	821	0.3377	NYC DMA	684	930
2020-06-27	874	0.3688	NYC DMA	724	988
2020-06-28	875	0.3771	NYC DMA	680	1016
2020-06-29	815	0.3457	NYC DMA	654	937
2020-06-30	824	0.3438	NYC DMA	671	952
2020-07-01	837	0.3558	NYC DMA	695	961
2020-07-02	813	0.3324	NYC DMA	671	921
2020-07-03	823	0.3404	NYC DMA	658	949
2020-07-04	786	0.3448	NYC DMA	604	903
2020-07-05	848	0.3762	NYC DMA	637	996
2020-07-06	832	0.3722	NYC DMA	671	956
2020-07-07	803	0.3606	NYC DMA	647	919
2020-07-08	817	0.3479	NYC DMA	668.25	934
2020-07-09	785	0.3348	NYC DMA	631	896
2020-07-10	831	0.3943	NYC DMA	670	975
2020-07-11	861	0.3556	NYC DMA	685	988
2020-07-12	876	0.3584	NYC DMA	692	1001
2020-07-13	806	0.3472	NYC DMA	648	925
2020-07-14	795	0.3342	NYC DMA	644	901
2020-07-15	783	0.3223	NYC DMA	630	894
2020-07-16	787.5	0.3275	NYC DMA	637	898
2020-07-17	786	0.3384	NYC DMA	630	904
2020-07-18	801	0.3309	NYC DMA	626	921
2020-07-19	857	0.3668	NYC DMA	663	997
2020-07-20	816	0.3495	NYC DMA	662	932
2020-07-21	804	0.3386	NYC DMA	652	916
2020-07-22	806	0.3546	NYC DMA	653	915
2020-07-23	797	0.3574	NYC DMA	647	911
2020-07-24	779	0.3463	NYC DMA	623	899
2020-07-25	795	0.3397	NYC DMA	621.5	910
2020-07-26	846	0.3714	NYC DMA	656	984
2020-07-27	808	0.3694	NYC DMA	657	919
2020-07-28	791	0.3568	NYC DMA	630.75	908.25
2020-07-29	772	0.3477	NYC DMA	607	887
2020-07-30	773	0.3477	NYC DMA	615	887
2020-07-31	763	0.3382	NYC DMA	594	884
2020-08-01	791	0.3485	NYC DMA	628	908
2020-08-02	850	0.3996	NYC DMA	649	995
2020-08-03	779	0.3749	NYC DMA	630	889
2020-08-04	821	0.4156	NYC DMA	665	958
2020-08-05	733	0.3466	NYC DMA	559	855
2020-08-06	738	0.353	NYC DMA	568	852
2020-08-07	746	0.3476	NYC DMA	582	867
2020-08-08	757	0.3517	NYC DMA	570	886
2020-08-09	817	0.3772	NYC DMA	614	956
2020-08-10	758	0.373	NYC DMA	591	866
2020-08-11	755	0.3638	NYC DMA	588	862
2020-08-12	767	0.3622	NYC DMA	597	881
2020-08-13	762	0.3774	NYC DMA	587	877
2020-08-14	731	0.3366	NYC DMA	562	848
2020-08-15	747	0.3405	NYC DMA	564	876
2020-08-16	852	0.4246	NYC DMA	609	1026
2020-08-17	768	0.382	NYC DMA	589	882
2020-08-18	753	0.3586	NYC DMA	585	867
2020-08-19	762	0.3491	NYC DMA	596	876
2020-08-20	748	0.3083	NYC DMA	583	855
2020-08-21	736	0.303	NYC DMA	564	848
2020-08-22	758	0.3007	NYC DMA	578	886
2020-08-23	831	0.3555	NYC DMA	633	970
2020-08-24	775	0.3293	NYC DMA	612	885
2020-08-25	777	0.3326	NYC DMA	623	887
2020-08-26	757	0.3123	NYC DMA	604	860
2020-08-27	760	0.3212	NYC DMA	592	872
2020-08-28	726	0.3127	NYC DMA	566	839
2020-08-29	754	0.3339	NYC DMA	573	893
2020-08-30	819	0.3222	NYC DMA	617	953
2020-08-31	729	0.293	NYC DMA	542.75	844
2020-09-01	770	0.2944	NYC DMA	613	878
2020-09-02	785	0.3056	NYC DMA	623	896
2020-09-03	763	0.2969	NYC DMA	608	873
2020-09-04	741	0.2785	NYC DMA	585	850
2020-09-05	752	0.2823	NYC DMA	576	870
2020-09-06	790	0.3091	NYC DMA	600	913
2020-09-07	852	0.3501	NYC DMA	648	1002
2020-09-08	791	0.3234	NYC DMA	635	898
2020-09-09	785	0.3134	NYC DMA	628	889
2020-09-10	796	0.3287	NYC DMA	641	902
2020-09-11	749	0.2932	NYC DMA	586	858
2020-09-12	795	0.304	NYC DMA	619	914
2020-09-13	885	0.351	NYC DMA	673	1028
2020-09-14	786	0.328	NYC DMA	621	893
2020-09-15	800.5	0.3253	NYC DMA	649	903
2020-09-16	777	0.3295	NYC DMA	615	882
2020-09-17	767	0.3244	NYC DMA	607	868
2020-09-18	727	0.3028	NYC DMA	565	837
2020-09-19	773	0.3059	NYC DMA	593	901
2020-09-20	827	0.3441	NYC DMA	611.75	980
2020-09-21	758	0.3227	NYC DMA	574	863
2020-09-22	772	0.3066	NYC DMA	628	870
2020-09-23	793	0.3003	NYC DMA	651	896
2020-09-24	783	0.2949	NYC DMA	636	882
2020-09-25	745	0.2693	NYC DMA	594	853
2020-09-26	790	0.2795	NYC DMA	624	906
2020-09-27	828	0.3186	NYC DMA	625	970
2020-09-28	792	0.3174	NYC DMA	623	917
2020-09-29	791	0.3426	NYC DMA	624	898
2020-09-30	796	0.3248	NYC DMA	650	899
2020-10-01	779	0.3049	NYC DMA	638	876
2020-10-02	751	0.3066	NYC DMA	578	863
2020-10-03	814	0.3034	NYC DMA	643	929
2020-10-04	892	0.3434	NYC DMA	680	1030
2020-10-05	794	0.3356	NYC DMA	622	902
2020-10-06	776	0.3316	NYC DMA	616	875
2020-10-07	793	0.3287	NYC DMA	628	899
2020-10-08	774	0.3211	NYC DMA	618	878
2020-10-09	752	0.2994	NYC DMA	584	860
2020-10-10	783	0.305	NYC DMA	597	907
2020-10-11	837	0.3471	NYC DMA	614	982
2020-10-12	848	0.398	NYC DMA	659	1007
2020-10-13	813	0.3584	NYC DMA	661	920
2020-10-14	793	0.3202	NYC DMA	638	898
2020-10-15	775	0.3126	NYC DMA	608	879
2020-10-16	786	0.3374	NYC DMA	609	900
2020-10-17	793	0.3031	NYC DMA	605	917
2020-10-18	874	0.3589	NYC DMA	647	1022
2020-10-19	794	0.3446	NYC DMA	623	900
2020-10-20	783	0.3382	NYC DMA	617	887
2020-10-21	783	0.3204	NYC DMA	610	889
2020-10-22	765	0.3185	NYC DMA	583	875
2020-10-23	748	0.2987	NYC DMA	578	860
2020-10-24	783	0.2967	NYC DMA	586	911
2020-10-25	846.5	0.3459	NYC DMA	618	1009
2020-10-26	802	0.3548	NYC DMA	630	915
2020-10-27	787	0.321	NYC DMA	624	891
2020-10-28	801	0.3247	NYC DMA	635	913
2020-10-29	797	0.3598	NYC DMA	622	910
2020-10-30	764	0.328	NYC DMA	586	878
2020-10-31	804	0.3024	NYC DMA	601	935.5
2020-11-01	923	0.3872	NYC DMA	648	1111
2020-11-02	802	0.3544	NYC DMA	640	912
2020-11-03	820	0.3481	NYC DMA	640	961.5
2020-11-04	793	0.3296	NYC DMA	610	905
2020-11-05	812	0.3213	NYC DMA	654	921
2020-11-06	792	0.2997	NYC DMA	620	899
2020-11-07	821	0.2975	NYC DMA	614	951
2020-11-08	869	0.347	NYC DMA	615	1021
2020-11-09	840	0.3448	NYC DMA	704	952
2020-11-10	782	0.3398	NYC DMA	618	890
2020-11-11	823	0.3599	NYC DMA	635	966
2020-11-12	816.5	0.3531	NYC DMA	649.25	933
2020-11-13	767	0.3315	NYC DMA	587	887
2020-11-14	843	0.3323	NYC DMA	642	982
2020-11-15	922	0.3857	NYC DMA	671	1088
2020-11-16	825	0.356	NYC DMA	668.75	941
2020-11-17	840	0.3494	NYC DMA	695	953
2020-11-18	816	0.361	NYC DMA	658	934
2020-11-19	793	0.3393	NYC DMA	624	909
2020-11-20	784	0.3203	NYC DMA	602	902
2020-11-21	820	0.3203	NYC DMA	606	966
2020-11-22	904	0.3815	NYC DMA	650.5	1083
2020-11-23	821	0.3713	NYC DMA	637.5	949
2020-11-24	818	0.3397	NYC DMA	655	939
2020-11-25	765	0.3549	NYC DMA	570	893
2020-11-26	909	0.4182	NYC DMA	646	1063
2020-11-27	791	0.3344	NYC DMA	551	951
2020-11-28	827	0.3375	NYC DMA	562	991
2020-11-29	888	0.3815	NYC DMA	614	1069
2020-11-30	832	0.4009	NYC DMA	636	976
2020-12-01	805	0.3562	NYC DMA	619	933
2020-12-02	771	0.3609	NYC DMA	578	890
2020-12-03	722	0.3501	NYC DMA	543	833
2020-12-04	791	0.345	NYC DMA	609	916
2020-12-05	887	0.3729	NYC DMA	673	1041
2020-12-06	926	0.3915	NYC DMA	682	1098
2020-12-07	818	0.3663	NYC DMA	640	945
2020-12-08	825	0.3543	NYC DMA	648.25	952
2020-12-09	819	0.3641	NYC DMA	643	949
2020-12-10	823	0.3543	NYC DMA	672	939
2020-12-11	789	0.3238	NYC DMA	603	911
2020-12-12	849	0.3477	NYC DMA	628	1008
2020-12-13	881	0.3741	NYC DMA	628	1053
2020-12-14	817	0.388	NYC DMA	632	948.25
2020-12-15	791	0.348	NYC DMA	610	912
2020-12-16	846	0.3979	NYC DMA	641	983
2020-12-17	978	0.4928	NYC DMA	730	1184
2020-12-18	781	0.347	NYC DMA	580	908
2020-12-19	838	0.3602	NYC DMA	610	993
2020-12-20	914	0.4014	NYC DMA	643	1091
2020-12-21	747	0.3664	NYC DMA	552	871
2020-12-22	788	0.3513	NYC DMA	599	920
2020-12-23	794	0.3261	NYC DMA	600	932
2020-12-24	827	0.3393	NYC DMA	600	976
2020-12-25	941	0.4612	NYC DMA	656	1108
2020-12-26	850	0.383	NYC DMA	565	1032
2020-12-27	893	0.3998	NYC DMA	606	1080
2020-12-28	796	0.3628	NYC DMA	555	945
2020-12-29	783.5	0.3573	NYC DMA	544	922
2020-12-30	794	0.3446	NYC DMA	566	944
2020-12-31	824	0.3517	NYC DMA	583	977
2021-01-01	898	0.4314	NYC DMA	560	1097
2021-01-02	860	0.3778	NYC DMA	578	1033
2021-01-03	1003	0.4556	NYC DMA	700	1196
2021-01-04	855	0.3855	NYC DMA	682	1001
2021-01-05	833	0.3884	NYC DMA	655	976
2021-01-06	808	0.3899	NYC DMA	616	938
2021-01-07	823	0.3865	NYC DMA	640	956
2021-01-08	818	0.3733	NYC DMA	623	953
2021-01-09	899	0.3807	NYC DMA	674	1056
2021-01-10	970	0.4112	NYC DMA	692	1138
2021-01-11	842	0.3806	NYC DMA	647	976
2021-01-12	822	0.374	NYC DMA	630	948
2021-01-13	819	0.3664	NYC DMA	622	950
2021-01-14	821	0.3613	NYC DMA	637	950
2021-01-15	810	0.3451	NYC DMA	627	931
2021-01-16	876	0.3728	NYC DMA	640	1029
2021-01-17	970	0.3947	NYC DMA	734	1116
2021-01-18	897	0.3818	NYC DMA	709	1072
2021-01-19	845	0.3728	NYC DMA	693.25	965
2021-01-20	828	0.3831	NYC DMA	656	946
2021-01-21	780	0.3635	NYC DMA	601.25	886
2021-01-22	813	0.3478	NYC DMA	653	927
2021-01-23	904	0.37	NYC DMA	689	1050
2019-01-06	807	0.4201	National	NA	NA
2019-01-07	624	0.3729	National	NA	NA
2019-01-08	658	0.354	National	NA	NA
2019-01-09	656	0.3437	National	NA	NA
2019-01-10	652	0.3339	National	NA	NA
2019-01-11	601	0.3367	National	NA	NA
2019-01-12	749	0.4041	National	NA	NA
2019-01-13	834	0.4366	National	NA	NA
2019-01-14	673	0.3521	National	NA	NA
2019-01-15	647	0.3467	National	NA	NA
2019-01-16	647	0.3426	National	NA	NA
2019-01-17	648	0.341	National	NA	NA
2019-01-18	594	0.3447	National	NA	NA
2019-01-19	735	0.4107	National	NA	NA
2019-01-20	828	0.447	National	NA	NA
2019-01-21	746	0.4053	National	NA	NA
2019-01-22	677	0.3524	National	NA	NA
2019-01-23	671	0.3487	National	NA	NA
2019-01-24	659	0.3404	National	NA	NA
2019-01-25	616	0.3342	National	NA	NA
2019-01-26	721	0.3817	National	NA	NA
2019-01-27	818	0.4136	National	NA	NA
2019-01-28	657	0.3552	National	NA	NA
2019-01-29	667	0.3555	National	NA	NA
2019-01-30	697	0.3693	National	NA	NA
2019-01-31	663	0.3341	National	NA	NA
2019-02-01	600	0.3378	National	NA	NA
2019-02-02	728	0.3796	National	NA	NA
2019-02-03	793	0.4073	National	NA	NA
2019-02-04	654	0.3479	National	NA	NA
2019-02-05	642	0.3389	National	NA	NA
2019-02-06	659	0.3384	National	NA	NA
2019-02-07	644	0.3408	National	NA	NA
2019-02-08	606	0.3273	National	NA	NA
2019-02-09	704	0.3762	National	NA	NA
2019-02-10	781	0.4161	National	NA	NA
2019-02-11	667	0.3565	National	NA	NA
2019-02-12	679	0.3623	National	NA	NA
2019-02-13	665	0.3394	National	NA	NA
2019-02-14	647	0.32	National	NA	NA
2019-02-15	621	0.3287	National	NA	NA
2019-02-16	717	0.3716	National	NA	NA
2019-02-17	766	0.416	National	NA	NA
2019-02-18	694	0.381	National	NA	NA
2019-02-19	660	0.3366	National	NA	NA
2019-02-20	679	0.3482	National	NA	NA
2019-02-21	647	0.3193	National	NA	NA
2019-02-22	606	0.311	National	NA	NA
2019-02-23	698	0.3564	National	NA	NA
2019-02-24	773	0.3963	National	NA	NA
2019-02-25	667	0.3189	National	NA	NA
2019-02-26	648	0.313	National	NA	NA
2019-02-27	640	0.3075	National	NA	NA
2019-02-28	641	0.2927	National	NA	NA
2019-03-01	576	0.31	National	NA	NA
2019-03-02	683	0.3606	National	NA	NA
2019-03-03	756	0.4091	National	NA	NA
2019-03-04	661	0.3412	National	NA	NA
2019-03-05	638	0.3185	National	NA	NA
2019-03-06	634	0.3112	National	NA	NA
2019-03-07	618	0.316	National	NA	NA
2019-03-08	573	0.3091	National	NA	NA
2019-03-09	669	0.3504	National	NA	NA
2019-03-10	717	0.3906	National	NA	NA
2019-03-11	639	0.3231	National	NA	NA
2019-03-12	610	0.3214	National	NA	NA
2019-03-13	597	0.3228	National	NA	NA
2019-03-14	580	0.3121	National	NA	NA
2019-03-15	586	0.2986	National	NA	NA
2019-03-16	676	0.3298	National	NA	NA
2019-03-17	737	0.3667	National	NA	NA
2019-03-18	642	0.3124	National	NA	NA
2019-03-19	634	0.3007	National	NA	NA
2019-03-20	563	0.2962	National	NA	NA
2019-03-21	523	0.2954	National	NA	NA
2019-03-22	575	0.2871	National	NA	NA
2019-03-23	665	0.3277	National	NA	NA
2019-03-24	745	0.3604	National	NA	NA
2019-03-25	644	0.302	National	NA	NA
2019-03-26	622	0.2906	National	NA	NA
2019-03-27	619	0.2797	National	NA	NA
2019-03-28	604	0.2796	National	NA	NA
2019-03-29	564	0.2766	National	NA	NA
2019-03-30	660	0.3139	National	NA	NA
2019-03-31	737	0.3512	National	NA	NA
2019-04-01	624	0.3018	National	NA	NA
2019-04-02	614	0.2932	National	NA	NA
2019-04-03	595	0.3012	National	NA	NA
2019-04-04	610	0.2963	National	NA	NA
2019-04-05	569	0.2895	National	NA	NA
2019-04-06	647	0.3271	National	NA	NA
2019-04-07	727	0.3696	National	NA	NA
2019-04-08	620	0.3079	National	NA	NA
2019-04-09	616	0.2969	National	NA	NA
2019-04-10	627	0.2955	National	NA	NA
2019-04-11	623	0.2984	National	NA	NA
2019-04-12	580	0.2855	National	NA	NA
2019-04-13	683	0.333	National	NA	NA
2019-04-14	756	0.3803	National	NA	NA
2019-04-15	647	0.3026	National	NA	NA
2019-04-16	642	0.2838	National	NA	NA
2019-04-17	637	0.2919	National	NA	NA
2019-04-18	621	0.2925	National	NA	NA
2019-04-19	636	0.2918	National	NA	NA
2019-04-20	697	0.3123	National	NA	NA
2019-04-21	749	0.3404	National	NA	NA
2019-04-22	617	0.2965	National	NA	NA
2019-04-23	604	0.274	National	NA	NA
2019-04-24	601	0.2729	National	NA	NA
2019-04-25	576	0.2711	National	NA	NA
2019-04-26	537	0.2661	National	NA	NA
2019-04-27	622	0.2932	National	NA	NA
2019-04-28	687	0.3221	National	NA	NA
2019-04-29	609	0.2713	National	NA	NA
2019-04-30	596	0.2663	National	NA	NA
2019-05-01	581	0.273	National	NA	NA
2019-05-02	601	0.2753	National	NA	NA
2019-05-03	550	0.2738	National	NA	NA
2019-05-04	647	0.3176	National	NA	NA
2019-05-05	725	0.3533	National	NA	NA
2019-05-06	626	0.2903	National	NA	NA
2019-05-07	614	0.2908	National	NA	NA
2019-05-08	604	0.284	National	NA	NA
2019-05-09	591	0.285	National	NA	NA
2019-05-10	545	0.2764	National	NA	NA
2019-05-11	631	0.317	National	NA	NA
2019-05-12	704	0.3441	National	NA	NA
2019-05-13	611	0.2962	National	NA	NA
2019-05-14	606	0.283	National	NA	NA
2019-05-15	609	0.2781	National	NA	NA
2019-05-16	604	0.2764	National	NA	NA
2019-05-17	563	0.2679	National	NA	NA
2019-05-18	644	0.3082	National	NA	NA
2019-05-19	704	0.3458	National	NA	NA
2019-05-20	624	0.2824	National	NA	NA
2019-05-21	632	0.2753	National	NA	NA
2019-05-22	620	0.2672	National	NA	NA
2019-05-23	600	0.2693	National	NA	NA
2019-05-24	569	0.2639	National	NA	NA
2019-05-25	616	0.2948	National	NA	NA
2019-05-26	636	0.3149	National	NA	NA
2019-05-27	719	0.35	National	NA	NA
2019-05-28	625	0.2925	National	NA	NA
2019-05-29	633	0.278	National	NA	NA
2019-05-30	612	0.2703	National	NA	NA
2019-05-31	570	0.2551	National	NA	NA
2019-06-01	634	0.3094	National	NA	NA
2019-06-02	686	0.3416	National	NA	NA
2019-06-03	631	0.2929	National	NA	NA
2019-06-04	605	0.286	National	NA	NA
2019-06-05	607	0.2944	National	NA	NA
2019-06-06	612	0.2849	National	NA	NA
2019-06-07	583	0.2724	National	NA	NA
2019-06-08	649	0.3048	National	NA	NA
2019-06-09	724	0.3372	National	NA	NA
2019-06-10	627	0.2953	National	NA	NA
2019-06-11	624	0.2859	National	NA	NA
2019-06-12	616	0.2858	National	NA	NA
2019-06-13	602	0.2923	National	NA	NA
2019-06-14	578	0.2706	National	NA	NA
2019-06-15	638	0.2965	National	NA	NA
2019-06-16	693	0.3352	National	NA	NA
2019-06-17	636	0.2949	National	NA	NA
2019-06-18	628	0.2961	National	NA	NA
2019-06-19	619	0.2955	National	NA	NA
2019-06-20	593	0.2883	National	NA	NA
2019-06-21	581	0.2816	National	NA	NA
2019-06-22	637	0.3023	National	NA	NA
2019-06-23	691	0.3369	National	NA	NA
2019-06-24	665	0.3089	National	NA	NA
2019-06-25	677	0.3034	National	NA	NA
2019-06-26	670	0.2923	National	NA	NA
2019-06-27	650	0.2908	National	NA	NA
2019-06-28	612	0.2777	National	NA	NA
2019-06-29	662	0.3119	National	NA	NA
2019-06-30	717	0.3386	National	NA	NA
2019-07-01	663	0.3156	National	NA	NA
2019-07-02	658	0.3001	National	NA	NA
2019-07-03	618	0.2947	National	NA	NA
2019-07-04	693	0.331	National	NA	NA
2019-07-05	609	0.3078	National	NA	NA
2019-07-06	637	0.3263	National	NA	NA
2019-07-07	747	0.3508	National	NA	NA
2019-07-08	692	0.3008	National	NA	NA
2019-07-09	693	0.2901	National	NA	NA
2019-07-10	681	0.2923	National	NA	NA
2019-07-11	674	0.2959	National	NA	NA
2019-07-12	641	0.2768	National	NA	NA
2019-07-13	709	0.3026	National	NA	NA
2019-07-14	760	0.3354	National	NA	NA
2019-07-15	695	0.3004	National	NA	NA
2019-07-16	676	0.2978	National	NA	NA
2019-07-17	678	0.3061	National	NA	NA
2019-07-18	670	0.2987	National	NA	NA
2019-07-19	643	0.2857	National	NA	NA
2019-07-20	693	0.313	National	NA	NA
2019-07-21	747	0.3452	National	NA	NA
2019-07-22	693	0.3121	National	NA	NA
2019-07-23	685	0.2895	National	NA	NA
2019-07-24	690	0.2761	National	NA	NA
2019-07-25	685	0.272	National	NA	NA
2019-07-26	654	0.2605	National	NA	NA
2019-07-27	701	0.2834	National	NA	NA
2019-07-28	788	0.3178	National	NA	NA
2019-07-29	702	0.2885	National	NA	NA
2019-07-30	703	0.2818	National	NA	NA
2019-07-31	696	0.2705	National	NA	NA
2019-08-01	678	0.2864	National	NA	NA
2019-08-02	653	0.2766	National	NA	NA
2019-08-03	708	0.3041	National	NA	NA
2019-08-04	788	0.3336	National	NA	NA
2019-08-05	705	0.3014	National	NA	NA
2019-08-06	703	0.3004	National	NA	NA
2019-08-07	695	0.2911	National	NA	NA
2019-08-08	689	0.3054	National	NA	NA
2019-08-09	642	0.2787	National	NA	NA
2019-08-10	712	0.3045	National	NA	NA
2019-08-11	782	0.3266	National	NA	NA
2019-08-12	695	0.293	National	NA	NA
2019-08-13	692	0.2979	National	NA	NA
2019-08-14	682	0.2943	National	NA	NA
2019-08-15	677	0.2877	National	NA	NA
2019-08-16	630	0.284	National	NA	NA
2019-08-17	703	0.3142	National	NA	NA
2019-08-18	780	0.3468	National	NA	NA
2019-08-19	695	0.2991	National	NA	NA
2019-08-20	683	0.2946	National	NA	NA
2019-08-21	690	0.2963	National	NA	NA
2019-08-22	683	0.2889	National	NA	NA
2019-08-23	640	0.2838	National	NA	NA
2019-08-24	737	0.3155	National	NA	NA
2019-08-25	824	0.3453	National	NA	NA
2019-08-26	707	0.2961	National	NA	NA
2019-08-27	699	0.2923	National	NA	NA
2019-08-28	697	0.2833	National	NA	NA
2019-08-29	674	0.2711	National	NA	NA
2019-08-30	633	0.2572	National	NA	NA
2019-08-31	719	0.2865	National	NA	NA
2019-09-01	745	0.3296	National	NA	NA
2019-09-02	774	0.3715	National	NA	NA
2019-09-03	679	0.3	National	NA	NA
2019-09-04	670	0.291	National	NA	NA
2019-09-05	671	0.2858	National	NA	NA
2019-09-06	616	0.2819	National	NA	NA
2019-09-07	736	0.3191	National	NA	NA
2019-09-08	823	0.3593	National	NA	NA
2019-09-09	692	0.2924	National	NA	NA
2019-09-10	677	0.2905	National	NA	NA
2019-09-11	673	0.2858	National	NA	NA
2019-09-12	665	0.2866	National	NA	NA
2019-09-13	610	0.2785	National	NA	NA
2019-09-14	725	0.3166	National	NA	NA
2019-09-15	811	0.3529	National	NA	NA
2019-09-16	691	0.2884	National	NA	NA
2019-09-17	685	0.2895	National	NA	NA
2019-09-18	685	0.2901	National	NA	NA
2019-09-19	667	0.293	National	NA	NA
2019-09-20	617	0.2833	National	NA	NA
2019-09-21	732	0.3199	National	NA	NA
2019-09-22	810	0.3564	National	NA	NA
2019-09-23	700	0.2984	National	NA	NA
2019-09-24	683	0.29	National	NA	NA
2019-09-25	690	0.2815	National	NA	NA
2019-09-26	676	0.281	National	NA	NA
2019-09-27	633	0.2736	National	NA	NA
2019-09-28	741	0.3094	National	NA	NA
2019-09-29	830	0.3387	National	NA	NA
2019-09-30	709	0.2767	National	NA	NA
2019-10-01	681	0.2915	National	NA	NA
2019-10-02	675	0.2845	National	NA	NA
2019-10-03	676	0.2668	National	NA	NA
2019-10-04	607	0.2631	National	NA	NA
2019-10-05	647	0.3001	National	NA	NA
2019-10-06	637	0.343	National	NA	NA
2019-10-07	545	0.2858	National	NA	NA
2019-10-08	674	0.2601	National	NA	NA
2019-10-09	702	0.2508	National	NA	NA
2019-10-10	669	0.2583	National	NA	NA
2019-10-11	646	0.245	National	NA	NA
2019-10-12	750	0.2743	National	NA	NA
2019-10-13	833	0.3171	National	NA	NA
2019-10-14	735	0.275	National	NA	NA
2019-10-15	681	0.2638	National	NA	NA
2019-10-16	715	0.2533	National	NA	NA
2019-10-17	691	0.2581	National	NA	NA
2019-10-18	639	0.2479	National	NA	NA
2019-10-19	756	0.2809	National	NA	NA
2019-10-20	853	0.3233	National	NA	NA
2019-10-21	731	0.2648	National	NA	NA
2019-10-22	718	0.2529	National	NA	NA
2019-10-23	712	0.2457	National	NA	NA
2019-10-24	702	0.2447	National	NA	NA
2019-10-25	660	0.2392	National	NA	NA
2019-10-26	776	0.2797	National	NA	NA
2019-10-27	876	0.3221	National	NA	NA
2019-10-28	734	0.2483	National	NA	NA
2019-10-29	732	0.2391	National	NA	NA
2019-10-30	733	0.235	National	NA	NA
2019-10-31	712	0.2178	National	NA	NA
2019-11-01	675	0.2304	National	NA	NA
2019-11-02	803	0.2721	National	NA	NA
2019-11-03	844	0.321	National	NA	NA
2019-11-04	722	0.2462	National	NA	NA
2019-11-05	731	0.2472	National	NA	NA
2019-11-06	730	0.2357	National	NA	NA
2019-11-07	723	0.2386	National	NA	NA
2019-11-08	683	0.2294	National	NA	NA
2019-11-09	749	0.2966	National	NA	NA
2019-11-10	826	0.3321	National	NA	NA
2019-11-11	725	0.3	National	NA	NA
2019-11-12	728	0.281	National	NA	NA
2019-11-13	711	0.2613	National	NA	NA
2019-11-14	707	0.2549	National	NA	NA
2019-11-15	661	0.2497	National	NA	NA
2019-11-16	781	0.2968	National	NA	NA
2019-11-17	873	0.3396	National	NA	NA
2019-11-18	722	0.2596	National	NA	NA
2019-11-19	723	0.2585	National	NA	NA
2019-11-20	720	0.2465	National	NA	NA
2019-11-21	727	0.2302	National	NA	NA
2019-11-22	693	0.2238	National	NA	NA
2019-11-23	783	0.2971	National	NA	NA
2019-11-24	854	0.3317	National	NA	NA
2019-11-25	715	0.27	National	NA	NA
2019-11-26	707	0.266	National	NA	NA
2019-11-27	718	0.2713	National	NA	NA
2019-11-28	802	0.3185	National	NA	NA
2019-11-29	731	0.281	National	NA	NA
2019-11-30	783	0.2874	National	NA	NA
2019-12-01	868	0.3609	National	NA	NA
2019-12-02	722	0.2825	National	NA	NA
2019-12-03	709	0.2656	National	NA	NA
2019-12-04	700	0.2636	National	NA	NA
2019-12-05	689	0.2577	National	NA	NA
2019-12-06	654	0.2481	National	NA	NA
2019-12-07	783	0.2921	National	NA	NA
2019-12-08	872	0.3357	National	NA	NA
2019-12-09	722	0.2675	National	NA	NA
2019-12-10	710	0.2606	National	NA	NA
2019-12-11	711	0.2612	National	NA	NA
2019-12-12	688	0.2599	National	NA	NA
2019-12-13	649	0.2508	National	NA	NA
2019-12-14	771	0.2872	National	NA	NA
2019-12-15	858	0.3334	National	NA	NA
2019-12-16	711	0.2783	National	NA	NA
2019-12-17	707	0.2707	National	NA	NA
2019-12-18	689	0.2565	National	NA	NA
2019-12-19	689	0.2487	National	NA	NA
2019-12-20	661	0.2476	National	NA	NA
2019-12-21	751	0.2869	National	NA	NA
2019-12-22	814	0.3055	National	NA	NA
2019-12-23	713	0.2702	National	NA	NA
2019-12-24	764	0.2731	National	NA	NA
2019-12-25	847	0.3614	National	NA	NA
2019-12-26	770	0.2883	National	NA	NA
2019-12-27	712	0.2622	National	NA	NA
2019-12-28	766	0.2938	National	NA	NA
2019-12-29	826	0.3227	National	NA	NA
2019-12-30	736	0.2806	National	NA	NA
2019-12-31	718	0.2446	National	NA	NA
2020-01-01	846	0.318	National	618	996
2020-01-02	747	0.2646	National	611	818
2020-01-03	709	0.2474	National	569	794
2020-01-04	813	0.2834	National	639	923
2020-01-05	894	0.3174	National	702	1017
2020-01-06	724	0.2405	National	604	788
2020-01-07	711	0.2272	National	600	774
2020-01-08	711	0.2214	National	603	772
2020-01-09	701	0.2129	National	589	764
2020-01-10	668	0.2091	National	546	744
2020-01-11	813	0.2783	National	651	920
2020-01-12	890	0.2959	National	700	1010
2020-01-13	718	0.2166	National	604	780
2020-01-14	712	0.2119	National	602	773
2020-01-15	717	0.1945	National	622	774
2020-01-16	706	0.1979	National	597	767
2020-01-17	658	0.2121	National	535	741
2020-01-18	811	0.2636	National	648	919
2020-01-19	858	0.2839	National	670	974
2020-01-20	776	0.2535	National	639	862
2020-01-21	707	0.2034	National	586	770
2020-01-22	702	0.1951	National	572	767
2020-01-23	700	0.1993	National	579	764
2020-01-24	667	0.1927	National	549	742
2020-01-25	802	0.2463	National	650	900
2020-01-26	880	0.2774	National	689	998
2020-01-27	725	0.2028	National	614	785
2020-01-28	714	0.1999	National	606	774
2020-01-29	715	0.1929	National	609	774
2020-01-30	702	0.1896	National	594	763
2020-01-31	660	0.1742	National	545	735
2020-02-01	742	0.2699	National	600	844
2020-02-02	806	0.3165	National	624	924
2020-02-03	644	0.2437	National	498	728
2020-02-04	681	0.2339	National	560	750
2020-02-05	710	0.24	National	599	773
2020-02-06	702	0.2351	National	587	767
2020-02-07	586	0.2397	National	445	682
2020-02-08	686	0.2607	National	523	803
2020-02-09	775	0.305	National	572	912
2020-02-10	649	0.2336	National	493	733
2020-02-11	699	0.2227	National	585	763
2020-02-12	689	0.2171	National	565	754
2020-02-13	598	0.2422	National	442	693
2020-02-14	556	0.2008	National	416	658
2020-02-15	634	0.2512	National	425	773
2020-02-16	703	0.27	National	480	853
2020-02-17	678	0.2457	National	478	784
2020-02-18	691	0.2076	National	545	763
2020-02-19	611	0.2272	National	400	710
2020-02-20	611	0.2082	National	442	707
2020-02-21	571	0.2092	National	420	674
2020-02-22	649	0.2419	National	440	785
2020-02-23	736	0.2727	National	510	889
2020-02-24	608	0.2191	National	414	711
2020-02-25	415	0.3529	National	304	605
2020-02-26	571	0.2017	National	421	664
2020-02-27	591	0.1999	National	436	686
2020-02-28	559	0.1956	National	418	657
2020-02-29	648	0.2343	National	452	781
2020-03-01	749	0.3047	National	533	893
2020-03-02	628	0.2405	National	451	722
2020-03-03	602	0.2002	National	403	704
2020-03-04	629	0.2125	National	425	719
2020-03-05	592	0.1948	National	394	694
2020-03-06	548	0.1891	National	385	656
2020-03-07	626	0.2243	National	387	771
2020-03-08	703	0.2572	National	446	863
2020-03-09	619	0.205	National	406	721
2020-03-10	657	0.21	National	492	740
2020-03-11	680	0.2012	National	531	755
2020-03-12	626	0.2276	National	422	724
2020-03-13	594	0.2128	National	431	711
2020-03-14	751	0.2805	National	497	908
2020-03-15	806	0.3162	National	532	987
2020-03-16	718	0.2879	National	492	830
2020-03-17	747	0.3102	National	559	857
2020-03-18	762	0.3181	National	557	880
2020-03-19	740	0.3283	National	518	869
2020-03-20	613	0.3404	National	398	767
2020-03-21	616	0.4089	National	364	800
2020-03-22	749	0.4117	National	510	934
2020-03-23	777	0.3618	National	543	912
2020-03-24	802	0.3763	National	546	970
2020-03-25	796	0.3478	National	567	956
2020-03-26	820	0.3667	National	606	1004
2020-03-27	846	0.3674	National	623	1042
2020-03-28	960	0.4064	National	679	1184
2020-03-29	1003	0.4321	National	695	1225
2020-03-30	806	0.3879	National	565	978
2020-03-31	827	0.391	National	596	1015
2020-04-01	851	0.4233	National	687	1031
2020-04-02	857	0.4182	National	690	1044
2020-04-03	854	0.4103	National	669	1031
2020-04-04	954	0.4392	National	735	1144
2020-04-05	1050	0.4683	National	796	1236
2020-04-06	871	0.4265	National	707	1061
2020-04-07	866	0.4229	National	695	1059
2020-04-08	865	0.4119	National	692	1060
2020-04-09	865	0.4182	National	689	1059
2020-04-10	877	0.3993	National	682	1068
2020-04-11	953	0.4102	National	728	1145
2020-04-12	1072	0.4967	National	835	1263
2020-04-13	880	0.4396	National	714	1080
2020-04-14	939	0.4116	National	782	1149
2020-04-15	933	0.4037	National	781	1134
2020-04-16	907	0.4029	National	756	1104
2020-04-17	914	0.3852	National	754	1099
2020-04-18	1011	0.4045	National	800	1184
2020-04-19	1089	0.4416	National	859	1245
2020-04-20	851	0.4052	National	669	1038
2020-04-21	833	0.3893	National	650	1011
2020-04-22	833	0.3785	National	653	1009
2020-04-23	822	0.3828	National	633	981
2020-04-24	819	0.3662	National	620	987
2020-04-25	908	0.3768	National	685	1092
2020-04-26	995.5	0.4155	National	741	1187
2020-04-27	835	0.3734	National	646	1009
2020-04-28	815	0.3642	National	623	973
2020-04-29	799	0.3718	National	596	949
2020-04-30	756	0.3556	National	547	898
2020-05-01	789	0.3643	National	620	927
2020-05-02	846	0.3596	National	663	1001
2020-05-03	973	0.4148	National	752	1139
2020-05-04	823	0.3869	National	661	976
2020-05-05	823	0.3816	National	657	977
2020-05-06	810	0.3742	National	643	958
2020-05-07	795	0.3614	National	626	936
2020-05-08	800	0.358	National	626	940
2020-05-09	845	0.3499	National	642	1007
2020-05-10	919	0.3766	National	700	1079
2020-05-11	812	0.3792	National	637	958
2020-05-12	800	0.3566	National	629	939
2020-05-13	791	0.3497	National	615	928
2020-05-14	793	0.3499	National	618	933
2020-05-15	757	0.3303	National	568	895
2020-05-16	800	0.3334	National	590	963
2020-05-17	879	0.3911	National	657	1054
2020-05-18	774	0.3592	National	593	901
2020-05-19	785	0.3587	National	612	911
2020-05-20	765	0.339	National	593	889
2020-05-21	738	0.3293	National	551	867
2020-05-22	700	0.3096	National	509	841
2020-05-23	728	0.3263	National	515	894
2020-05-24	760	0.3475	National	526	931
2020-05-25	794	0.3674	National	567	958
2020-05-26	726	0.3273	National	533	849
2020-05-27	743	0.322	National	556	864
2020-05-28	727	0.3274	National	532	854
2020-05-29	687	0.2962	National	502	822
2020-05-30	722	0.3007	National	506	881
2020-05-31	778	0.3513	National	537	952
2020-06-01	722	0.3255	National	529	846
2020-06-02	724	0.3205	National	534	850
2020-06-03	724	0.3086	National	542	846
2020-06-04	714	0.3019	National	531	837
2020-06-05	680	0.2932	National	496	816
2020-06-06	716	0.3013	National	517	869
2020-06-07	786	0.3419	National	559	946
2020-06-08	715	0.3089	National	530	833
2020-06-09	717	0.3129	National	532	834
2020-06-10	735	0.3233	National	568	846
2020-06-11	716	0.3177	National	555	832
2020-06-12	670	0.3114	National	486	801
2020-06-13	718	0.3021	National	548	853
2020-06-14	789	0.3427	National	579	940
2020-06-15	760	0.3224	National	613	862
2020-06-16	759	0.3269	National	614	861
2020-06-17	754	0.2986	National	618	854
2020-06-18	744	0.2966	National	604	848
2020-06-19	712	0.293	National	553	827
2020-06-20	734	0.2882	National	562	867
2020-06-21	794	0.3283	National	572	940
2020-06-22	737	0.3122	National	578	841
2020-06-23	751	0.3043	National	603	851
2020-06-24	739	0.297	National	592	841
2020-06-25	729	0.2937	National	582	833
2020-06-26	725	0.2894	National	585	831
2020-06-27	771	0.3049	National	613	890
2020-06-28	796	0.3319	National	598	941
2020-06-29	740	0.3052	National	574	843
2020-06-30	736	0.2945	National	580	839
2020-07-01	753	0.2999	National	611	852
2020-07-02	743	0.2949	National	591	846
2020-07-03	724	0.2897	National	552	851
2020-07-04	698	0.3078	National	488	842
2020-07-05	770	0.3506	National	553	935
2020-07-06	747	0.3191	National	582	850
2020-07-07	730	0.3143	National	571	833
2020-07-08	735	0.3056	National	578	837
2020-07-09	720	0.3003	National	560	825
2020-07-10	701	0.2949	National	540	816
2020-07-11	759	0.3078	National	581	892
2020-07-12	816	0.3431	National	601	964
2020-07-13	736	0.3119	National	574	839
2020-07-14	730	0.3048	National	578	830
2020-07-15	719	0.2995	National	561	823
2020-07-16	717	0.2967	National	562	822
2020-07-17	695	0.2878	National	538	808
2020-07-18	730	0.3056	National	544	866
2020-07-19	798	0.3446	National	592	951
2020-07-20	747	0.311	National	593	846
2020-07-21	739	0.3097	National	582	838
2020-07-22	730	0.3066	National	577	830
2020-07-23	723	0.3085	National	567	825
2020-07-24	693	0.2945	National	536	806
2020-07-25	735	0.3137	National	556	865
2020-07-26	795	0.3527	National	591	941
2020-07-27	749	0.3259	National	592	846
2020-07-28	723	0.3189	National	553	824
2020-07-29	703	0.3119	National	529	809
2020-07-30	700	0.3125	National	532	805
2020-07-31	676	0.2932	National	510	791
2020-08-01	744	0.324	National	563	872
2020-08-02	787	0.3681	National	588	932
2020-08-03	730	0.3436	National	574	827
2020-08-04	733	0.3371	National	583	830
2020-08-05	724	0.3329	National	572	821
2020-08-06	714	0.338	National	561	812
2020-08-07	685	0.3262	National	529	794
2020-08-08	711	0.3398	National	524	844
2020-08-09	785	0.3672	National	567	935
2020-08-10	711	0.3557	National	538	813
2020-08-11	705	0.3425	National	534	806
2020-08-12	712	0.3227	National	546	813
2020-08-13	695	0.3406	National	518	801
2020-08-14	665	0.3149	National	501	780
2020-08-15	703	0.3314	National	508	840
2020-08-16	767	0.3826	National	540	926
2020-08-17	715	0.353	National	538	818
2020-08-18	707	0.3415	National	537	809
2020-08-19	709	0.3148	National	548	809
2020-08-20	700	0.2933	National	533	804
2020-08-21	670	0.2803	National	505	786
2020-08-22	720	0.2913	National	533	853
2020-08-23	808	0.3349	National	604	953
2020-08-24	733	0.303	National	577	830
2020-08-25	727	0.2941	National	576	825
2020-08-26	717	0.2914	National	567	813
2020-08-27	712	0.2908	National	554	815
2020-08-28	659	0.2812	National	511	777
2020-08-29	712	0.2922	National	537	840
2020-08-30	799	0.3045	National	558	954
2020-08-31	673	0.2538	National	480	784
2020-09-01	716	0.2548	National	559	816
2020-09-02	726	0.2609	National	578	823
2020-09-03	707	0.2525	National	556	809
2020-09-04	671	0.2389	National	521	785
2020-09-05	699	0.2587	National	515	830
2020-09-06	737	0.2873	National	528	880
2020-09-07	802	0.3206	National	598	947
2020-09-08	732	0.2872	National	580	831
2020-09-09	721	0.2721	National	565	820
2020-09-10	707	0.2729	National	554	813
2020-09-11	663	0.2553	National	506	784
2020-09-12	730	0.2788	National	546	860
2020-09-13	807	0.3252	National	581	958
2020-09-14	708	0.286	National	538	815
2020-09-15	719	0.299	National	554	824
2020-09-16	706	0.2857	National	548	807
2020-09-17	696	0.2841	National	538	799
2020-09-18	643	0.2633	National	490	760
2020-09-19	693	0.279	National	507	826
2020-09-20	748	0.3215	National	527	906
2020-09-21	683	0.2811	National	502	792
2020-09-22	700	0.2751	National	543	804
2020-09-23	721	0.2572	National	573	817
2020-09-24	706	0.2552	National	557	806
2020-09-25	661	0.2384	National	514	776
2020-09-26	721	0.2552	National	547	845
2020-09-27	766	0.3006	National	557	918
2020-09-28	710	0.2719	National	543	811
2020-09-29	710	0.2805	National	540	812
2020-09-30	723	0.2741	National	583	821
2020-10-01	706	0.2595	National	570	807
2020-10-02	638	0.26	National	466	763
2020-10-03	731	0.2796	National	549	858
2020-10-04	812	0.3198	National	594	958
2020-10-05	712	0.2949	National	535	814
2020-10-06	701	0.2869	National	541	798
2020-10-07	708	0.2819	National	543	808
2020-10-08	690	0.2776	National	530	793
2020-10-09	660	0.2634	National	499	779
2020-10-10	711	0.2837	National	512	847
2020-10-11	774	0.3242	National	544	931
2020-10-12	727	0.3057	National	541	836
2020-10-13	718	0.2879	National	555	819
2020-10-14	710	0.2773	National	545	812
2020-10-15	695	0.2726	National	529	800
2020-10-16	656	0.2648	National	493	778
2020-10-17	701	0.2743	National	505	835
2020-10-18	779	0.3271	National	541	941
2020-10-19	712	0.2988	National	525	817
2020-10-20	703	0.2889	National	528	805
2020-10-21	696	0.2819	National	515	802
2020-10-22	680	0.2763	National	498	789
2020-10-23	648	0.2606	National	484	770
2020-10-24	704	0.2795	National	505	840
2020-10-25	772	0.3306	National	547	938
2020-10-26	720	0.2984	National	530	824
2020-10-27	710	0.2806	National	528	814
2020-10-28	720	0.2729	National	546	822
2020-10-29	695	0.2829	National	507	804
2020-10-30	641	0.258	National	472	768
2020-10-31	723	0.2665	National	508	863
2020-11-01	800	0.3402	National	507	993
2020-11-02	722	0.2989	National	535	822
2020-11-03	722	0.2868	National	530	826
2020-11-04	709	0.2786	National	513	814
2020-11-05	750	0.275	National	591	844
2020-11-06	716	0.263	National	547	826
2020-11-07	771	0.2773	National	545	904
2020-11-08	820	0.3244	National	552	977
2020-11-09	794	0.2929	National	678	882
2020-11-10	720	0.3017	National	525	822
2020-11-11	739	0.2932	National	547	845
2020-11-12	726	0.2898	National	541	829
2020-11-13	668	0.2714	National	488	791
2020-11-14	761	0.2953	National	544	902
2020-11-15	829	0.3446	National	574	994
2020-11-16	770	0.3009	National	616	862
2020-11-17	779	0.2939	National	646	870
2020-11-18	736	0.3017	National	557	836
2020-11-19	719	0.2833	National	536	822
2020-11-20	700	0.2758	National	514	816
2020-11-21	749	0.2944	National	520	895
2020-11-22	819	0.34	National	547	990
2020-11-23	739	0.3061	National	534	843
2020-11-24	758	0.2879	National	583	855
2020-11-25	691	0.3028	National	475	813
2020-11-26	809	0.3693	National	512	972
2020-11-27	703	0.3007	National	450	856
2020-11-28	744	0.3109	National	464	908
2020-11-29	807	0.3506	National	522	990
2020-11-30	735	0.3125	National	513	841
2020-12-01	725	0.3029	National	520	830
2020-12-02	703	0.2962	National	500	810
2020-12-03	692	0.2929	National	508	797
2020-12-04	700	0.2794	National	515	814
2020-12-05	778	0.3043	National	562	917
2020-12-06	845	0.3459	National	588	1007
2020-12-07	742	0.3088	National	548	843
2020-12-08	734	0.2977	National	542	837
2020-12-09	731	0.2946	National	544	835
2020-12-10	752	0.2888	National	607	847
2020-12-11	696	0.2777	National	502	816
2020-12-12	766	0.3032	National	535	912
2020-12-13	820	0.3507	National	553	991
2020-12-14	739	0.3155	National	531	843
2020-12-15	728	0.2994	National	531	831
2020-12-16	736	0.307	National	532	845
2020-12-17	735	0.3098	National	536	852
2020-12-18	687	0.2783	National	484	810
2020-12-19	754	0.3036	National	516	898
2020-12-20	820	0.338	National	542	983
2020-12-21	691	0.3013	National	476	801
2020-12-22	735	0.2907	National	529	841
2020-12-23	744	0.2819	National	531	858
2020-12-24	799	0.3021	National	549	942
2020-12-25	856	0.405	National	550	1031
2020-12-26	774	0.3394	National	476	945
2020-12-27	818	0.3617	National	509	998
2020-12-28	736	0.3216	National	477	856
2020-12-29	724	0.3183	National	471	844
2020-12-30	736	0.3124	National	488	854
2020-12-31	735	0.30620000000000003	National	489	875
2021-01-01	784	0.3813	National	461	984.75
2021-01-02	783	0.3413	National	496	948
2021-01-03	891	0.3842	National	600	1065
2021-01-04	782	0.3217	National	613	879
2021-01-05	757	0.3237	National	571	856
2021-01-06	736	0.3287	National	539	838
2021-01-07	748	0.3213	National	554	848
2021-01-08	728	0.3103	National	530.25	843
2021-01-09	817	0.3319	National	587	956
2021-01-10	885	0.3741	National	599	1052
2021-01-11	758	0.3202	National	550	860
2021-01-12	738	0.3132	National	538	841
2021-01-13	735	0.2981	National	524	838
2021-01-14	735	0.2995	National	537	838
2021-01-15	724	0.2923	National	539	836
2021-01-16	795	0.3224	National	564	934
2021-01-17	902	0.353	National	666	1046
2021-01-18	823	0.327	National	661	941
2021-01-19	780	0.3106	National	642	867
2021-01-20	764	0.3089	National	612	855
2021-01-21	744	0.3006	National	572	836
2021-01-22	745	0.2836	National	592	845
2021-01-23	832	0.3136	National	615	964
